# Supplementary material for: Roles of Vitellogenin and Its Receptor Genes in Female Reproduction of the Cigarette Beetle, Lasioderma serricorne
Source: Insects. 2025 Feb 6;16(2):175. doi: 10.3390/insects16020175 (PMC11857020; doi:10.3390/insects16020175)
Supplement: Supplementary file 1 [file insects-16-00175-s001.zip]

Archive with 3 entries (2 files):
- insects-3442187-supplementary/
- insects-3442187-supplementary/Table S1-0108.pdf
- insects-3442187-supplementary/Table S2-0108-.pdf
